# Supplementary material for: Diversification of clearwing butterflies with the rise of the Andes
Source: J Biogeogr. 2015 Sep 24;43(1):44–58. doi: 10.1111/jbi.12611 (PMC4973677; doi:10.1111/jbi.12611)
Supplement: Supplementary file 1 — Appendix S1 (a) List of specimens used, GenBank accession numbers and elevation ranges for each species. (b) Museum collections from which information was obtained about elevation range and distribution. (c) Phylogenetic analysis of the Oleriina and timing of diversification – Materials and Methods, Results, References. (d) partitionfinder best substitution models. [file JBI-43-44-s001.xls]

## Sheet: Appendix S1
Journal of Biogeography
SUPPORTING INFORMATION
Diversification of clearwing butterflies with the rise of the Andes
Donna Lisa De-Silva, Marianne Elias, Keith Willmott, James Mallet and Julia J. Day
Appendix S1a Specimens used in the phylogeny and associated Genbank accession numbers. Elevation range data was obtained from museum collections (see
Appendix S1b.), records of collaborators and the University College London butterfly database.
genus	species group	species	ssp and voucher	elevation range	COI-COII	Wg	EF1a	Tektin	RpL5	Tpi
Hyposcada
		H. anchiala	mendax; 2141	100-1200m	DQ078361	FN545690	FN551006	FN568118	FN666690	FN666923
		H. attilodes	-	1200-1600m	-	-	-	-	-	-
		H. dujardini	-	0-1400m	-	-	-	-	-	-
		H. gallardi	-	200-400m	-	-	-	-	-	-
		H. illinissa	margarita; 2-121	50-1450m	FN646233	FN545700	FN551020	FN568128	FN666701	-
		H. kena	kena; EC458	100-1425m	FN646238	DQ143825	FN551039	FN568142	FN666719	FN666936
		H. schausi	lactea; K5	450-800m	FN646240	FN545705	FN551026	FN568135	FN666709	-
		H. taliata	ssp. nov.; 2-1696	1500-2200m	FN646241	DQ143826	FN551027	-	FN666710	FN666930
		H. virginiana	evanides; 8339	0-1300m	FN646247	DQ143829	FN551035	FN568138	FN666715	-
		H. zarepha	zarepha; 02K	0-1400m	-	DQ143830	FN551044	FN568147	FN666723	FN666940
Megoleria
		M. orestilla	orestilla; 5-1028	1250-2700m	FN646248	FN545715	FN551047	FN568149	-	-
		M. susiana	susiana; M27	1200-2500m	-	DQ143833	-	-	-	-
Ollantaya
		O. aegineta	inelegans; 21300	1350-2100m	FN646252	FN545717	FN551049	FN568151	FN666727	FN666944
		O. canilla	-; 5-1174	1400-2100m	FN646253	FN545718	FN551050	FN568152	-	-
		O. sp. nov.	-	1800-2500m	-	-	-	-	-	-
		O. olerioides	ssp. nov.; 21217	1400-2200m	FN646255	FN545722	FN551055	FN568155	FN666795	-
Oleria
	aegle
		O. aegle	egra; 3-20	0-500m	FN646257	FN545724	FN551057	FN568157	FN666728	FN666945
	amalda
		O. amalda	modesta; EC135	0-1500m	FN646263	DQ143838	FN551065	FN568162	FN666738	-
		O. estella	estella; 4-400	600-1470m	FN646295	FN545755	FN551098	FN568191	FN666768	-
		O. gunilla	serdolis; 2-194	100-850m	DQ078378	FN545762	FN551112	-	FN666783	FN666960
		O. paula	-; 8474	30-1750m	FN646319	DQ143861	FN551150	-	-	-
		O. rubescens	-; 8369	30-1540m	DQ085460	DQ085443	DQ085455	FN568240	FN666826	FN666987
		O. sp. nov. 1	-; 7-511	500-1000m	FN651633	-	-	-	FN666853	-
		O. zelica	pagasa; 8396	0-1550m	FN646346	FN545812	FN551178	FN568261	FN666857	-
	makrena
		O. athalina	banjana; EC414	1200-2700m	FN646269	FN545737	FN551074	FN568170	FN666750	-
		O. attalia	tabera; 21176	1200-2400m	FN646276	FN545742	FN551079	FN568176	FN666752	-
		O. baizana	baizana; EC413	2000-2450m	FN646281	DQ143842	FN551084	FN568181	-	-
		O. sp. nov. 2	-	1310-2000m	-	-	-	-	-	-
		O. bioculata	tapio; 2-750	1250-1600m	FN646282	FN545746	FN551086	FN568183	FN666757	-
		O. boyeri	-; Boy	900-1475m	FN646285	-	FN551087	-	-	-
		O. sp. nov. 3	-	1600-2400m	-	-	-	-	-	-
		O. cyrene	solida; EC394	1600-2600m	FN646287	DQ143844	FN551089		FN666767	FN666952
		O. deronda	valida; 7-503	1400-2200m	FN651636	-	-	-	-	-
		O. derondina	ssp. nov.; 7-505	1800-2850m	FN651637	-	-	-	-	-
		O. fasciata	fasciata; 21114	1300-2200m	FN646298	FN545757	FN551102	FN568194	FN666772	-
		O. fumata	-; OF30	1000-2500m	FN646300	FN545761	FN551106	FN568198	FN666774	-
		O. makrena	makrenita; 21115	950-2500m	FN651624	FN545771	FN551126	FN568216	FN666792	-
		O. padilla	pseudmakrena; 2-1699	500-2500m	FN646313	DQ143860	FN551142	-	FN666813	-
		O. phenomoe	phenomoe; 21167	480-1835m	FN651627	FN545789	-	FN568235	FN666821	-
		O. quadrata	quadrata; E16-3	900-1550m	DQ168619	DQ168621	DQ168617	-	FN666822	-
		O. radina	ssp. nov.; 11-2	1700-2400m	FN646326	DQ143862	FN551154	FN568239	FN666825	FN666986
		O. santineza	santineza; 21484	1200-2400m	FN651629	FN545797	FN551158	FN568244	FN666829	-
		O. tremona	ssp. nov.; 21196	1300-2400m	FN651631	FN545806	FN551166	FN568248	FN666843	-
		O. vicina	-; 8500	1200-2000m	FN646335	DQ143864	FN551168	FN568250	FN666847	FN666991
		O. victorine	sarilis; 2-1458	25-1650m	FN646338	DQ143866	FN551171	FN568253	FN666851	-
		O. zea	-	1200-2000m	-	-	-	-	-	-
	onega
		O. sp. nov. 4	-	0-500m	-	-	-	-	-	-
		O. agarista	agarista; 2-294	120-600m	DQ078368	FN545725	FN551059	FN568159	FN666730	-
		O. alexina	-; 2-3613	120-1300m	FN646260	-	FN551061	-	-	-
		O. antaxis	antaxis; napk19	100-450m	KT225384	KT225385	KT225386	-	-	-
		O. aquata	-; B16-7	0-1100m	DQ168618	DQ168620	DQ168616	FN568165	FN666741	-
		O. assimilis	ssp. nov.; 2-3609	120-900m	DQ085456	DQ085438	DQ085450	FN568167	FN666743	-
		O. astrea	burchelli; MC4	25-1000m	FN651635	FN545733	-	-	FN666745	-
		O. didymaea	ssp. nov.; 6-116	100-1200m	FN646293	FN545751	FN551092	FN568186	FN666778	-
		O. enania	enania; 7-507	130-650m	FN651638	-	-	-	-	-
		O. flora	ssp. nov.; napk17	100-820m	KJ566622	KJ545893	KJ496140	-	-	-
		O. ilerdina	lerida; 2-291	10-1400m	DQ078373	FN545765	FN551116	FN568208	-	FN666964
		O. onega	janarilla; 2-303	100-1550m	DQ078389	DQ143853	FN551133	FN568223	-	FN666973
		O. quintina	-; 6-67	500-2100m	FN646323	FN545790	-	FN568236	FN666823	-
		O. sexmaculata	sexmaculata; CJ20469	120-600m	FN646332	FN545801	FN551162	FN568247	FN666836	-
		O. similigena	ssp. nov.; napk20	400-820m	KT225387	KT225388	KT225389	-	-	-
		O. synnova	-	50-120m	-	-	-	-	-	-
		O. thiemei	-	400-500m	-	-	-	-	-	-
		O. tigilla	tigilla; K12	12-1200m	FN662763	FN545804	-	-	FN666840	-
Appendix S1b Museum collections from which information was obtained about elevation range and distribution of the Oleriina species.
AMNH - American Museum of Natural History, New York, USA
BMB - Booth Museum of Natural History, Brighton, UK
BMNH - British Museum (Natural History), London, UK
CMNH - Carnegie Museum of Natural History, Pittsburgh, USA
FLMNH - Florida Museum of Natural History, Gainesville, USA
IAVH - Instituto de Investigación de los Recursos Biológicos Alexander von Humboldt, Villa de Leiva, Boyacá, Colombia
IOC - Instituto Oswaldo Cruz, C.P. 926, Avenida Brasil, Manguinhos, Rio de Janeiro, Brazil
MECM - Museo Ecuatoriano de Ciencias Naturales, Quito, Ecuador
MEFLG - Museo Entomológico Francisco Luís Gallego, Universidad Nacional de Colombia, Medellín, Colombia
MHNUC - Museo de Historia Natural, Universidad de Cauca, Popayán, Colombia
MNHN - Muséum National d'Histoire Naturelle, Paris, France
MNRJ - Museu Nacional da Universidade Federal do Rio de Janeiro, Brazil
MUSM - Museo de Historia Natural, Universidad Nacional Mayor de San Marcos, Avenida Arenas 11434, Lima, Peru
MZSP - Museo de Zoologia da Universidade de São Paulo, Brasil
OUM - Oxford University Museum, Parks Road, Oxford, UK
RMS - Royal Museum of Scotland, Edinburgh, UK
SMF - Forschungsinstitut und Natur-Museum Senckenberg, Senckenberg-Anlage 25, 6000 Frankfurt-am-Main 1, Germany
SMNS - Staatliches Museum für Naturkunde, Stuttgart, Germany
SMTD - Staatliches Museum für Tierkunde, Dresden, Germany
USNM - National Museum of Natural History, Washington, D.C. 20560, USA
ZMHU - Zoologisches Museum, Humboldt Universität, Berlin, Germany
Appendix S1c MATERIAL AND METHODS. Phylogenetic analysis of the Oleriina and timing of diversification
We used published sequences of 53 of 63 known species from the subtribe Oleriina (De-Silva et al., 2010; Brower et al., 2014) for the mitochondrial gene region spanning COI-COII
and for the nuclear genes Wg, EF1a, Tektin, RpL5 and Tpi (4407 bp in total). We also obtained from colleagues unpublished sequences for Oleria similigena, as well as additional genes
for O. antaxis. Ithomia and Pseudoscada were used as outgroups.
A species-level phylogeny was generated for the Oleriina, selecting a single representative taxa per species (De-Silva et al., 2010). The program PARTITIONFINDER
(Lanfear et al., 2012) was selected to statistically find the best-fit partitioning scheme and best-fit substitution model for each subset, using the Bayesian information criterion (BIC),
unlinked branch lengths and greedy search algorithm. Using BEAST 1.7.2 (Drummond et al., 2012), a Bayesian uncorrelated lognormal relaxed clock model was implemented
and the dataset was partitioned and models of sequence evolution selected according to the results obtained from PARTITIONFINDER. Two independent Markov chain Monte Carlo analyses
were run using a random starting tree for 100,000,000 generations using a constant rate Yule speciation prior and sampling every 10,000 generations (10 % burn-in). All other priors were
left to the default settings. TRACER 1.6 (Rambaut et al., 2014) was used to ensure each MCMC run had converged on a stationary distribution by confirming the Effective
sample size (ESS) values were greater than 200. Trees were combined using LOGCOMBINER 1.7.2 (Drummond et al., 2012) and the posterior distribution of trees was summarized
to obtain the maximum clade credibility tree with average branch lengths using TREEANNOTATOR 1.7.2 (Drummond et al., 2012).
A recent calibration for the entire Nymphalidae butterfly family was implemented where minimum age constraints were based on seven fossils dating from the Eocene, Oligocene and
Miocene and maximum times of divergence were constrained by the ages of plant families for six butterfly clades (Wahlberg et al., 2009). Based on node ages estimated from that study, two
secondary calibration points were used, one on the node incorporating the Oleriina and its sister lineage, Ithomia, 20.1 Ma (95% HPD:14.27, 27.07) and the other on the node containing the genera,
Oleria and Ollantaya 15.64 Ma (95% HPD: 9.51, 22.48). A normal prior was imposed on both nodes.
RESULTS. Phylogenetic analysis of the Oleriina and timing of diversification
PARTITIONFINDER recovered a total of 9 partitions for the concatenated dataset (see Appendix S1d). Selection of an alternative partitioning scheme had little effect on the phylogeny
compared to previous findings (De-Silva et al., 2010) with the exception of relationships between Oleria agarista, O. enania, O. quintina and O. astrea, which are largely unresolved. The
addition of two further species of Oleria to the phylogeny also had little effect on the overall topology (De-Silva et al., 2010). O. similigena is recovered with high-support within the
O. onega species group and as sister to O. aquata (Fig. 1). The addition of a sample of O. antaxis with additional gene regions confirmed the placement of this species within the O. onega
species group but as sister to O. flora (BPP 100) rather than O. assimilis as suggested by previous phylogenetic hypotheses (De-Silva et al., 2010). The dated phylogeny obtained from
BEAST suggests that the Oleriina diverged from other Ithomiini during the Late Oligocene / Early Miocene at around 19.2 Ma (95% HPD: 30.0-12.6) (Fig. 1). The subtribe is suggested to have diverged
during the Early-Middle Miocene 15.2 Ma (95% HPD: 20.3-10.3) into the two clades comprising Hyposcada and a clade containing the rest of the Oleriina. While the species H. illinissa and H. taliata
are suggested to have persisted since the Middle-Late Miocene, the rest of Hyposcada diversified more recently in the Plio-Pleistocene. The species-poor genus Megoleria also diverged during
the Middle Miocene (from the clade comprising Oleria and Ollantaya), while its constituent species diversified during the Plio-Pleistocene. Oleria and Ollantaya diverged during the
Middle Miocene with both clades diversifying soon afterwards (15.6-7.7 Ma). However, in contrast to Hyposcada and Megoleria, Ollantaya appears to have diversified early in its history
during the Late Miocene.
REFERENCES
Brower, A.V.Z., Willmott, K.R., Silva-Brandão, K.L., Garzón-Orduña, I.J. & Freitas, A.V.L. (2014) Phylogenetic relationships of ithomiine butterflies (Lepidoptera: Nymphalidae: Danainae)
as implied by combined morphological and molecular data. Systematic Biology, 12, 133-147.
De-Silva, D.L., Day, J.J., Elias, M., Willmott, K., Whinnett, A. & Mallet, J. (2010) Molecular phylogenetics of the Neotropical butterfly subtribe Oleriina (Nymphalidae: Danainae: Ithomiini).
Molecular Phylogenetics and Evolution, 55, 1032-1041.
Drummond, A.J., Suchard, M.A., Xie, D. & Rambaut, A. (2012) Bayesian phylogenetics with BEAUti and the BEAST 1.7. Molecular Biology & Evolution, 29, 1969-1973.
Lanfear, R., Calcott, B., Ho, S.Y.W. & Guindon, S. (2012) PartitionFinder: combined selection of partitioning schemes and substitution models for phylogenetic analyses. Molecular Biology
& Evolution, 29, 1695-1701.
Rambaut, A., Suchard, M.A., Xie, D. & Drummond, A.J. (2014) TRACER, version 1.6.http://beast.bio.ed.ac.uk/Tracer.
Wahlberg, N., Leneveu, J., Kodandaramaiah, U., Peña, C., Nylin, S., Freitas, A.V.L. & Brower, A.V.Z. (2009) Nymphalid butterflies diversify following near demise at the Cretaceous/Tertiary
boundary. Proceedings of the Royal Society B: Biological Sciences,276, 4295-4302.
Appendix S1d PARTITIONFINDER best substitution models for the program BEAST v1.7 selected using BIC and partitioned by gene region and codon position.
Gene region/Codon position					Model
COI-COII/Codon1					GTR+I+G
COI-COII/Codon2					GTR+I+G
COI-COII/Codon3					HKY+I+G
Wg/Codon1, Wg/Codon2, Ef-1a/Codon2					HKY+I
Wg/Codon3, Ef-1a/Codon1, Tektin/Codon2					HKY+G
Ef-1a/Codon3					HKY
Tektin/Codon1, Tektin/Codon3					HKY+G
RpL5/Codon1, RpL5/Codon2, RpL5/Codon3, Tpi/Codon1, Tpi/Codon2					GTR+G
Tpi/Codon3					HKY+G
